# Supplementary material for: Multisystemic Cellular Tropism of SARS-CoV-2 in Autopsies of COVID-19 Patients
Source: Cells. 2021 Jul 27;10(8):1900. doi: 10.3390/cells10081900 (PMC8394956; doi:10.3390/cells10081900)
Supplement: Supplementary file 1 [file cells-10-01900-s001.zip]

Archive with 1 entries (1 files):
- cells-1287027 supplementary proofreading back 5.pdf
